# Supplementary material for: Cytokines Stimulated by IL-33 in Human Skin Mast Cells: Involvement of NF-κB and p38 at Distinct Levels and Potent Co-Operation with FcεRI and MRGPRX2
Source: Int J Mol Sci. 2021 Mar 30;22(7):3580. doi: 10.3390/ijms22073580 (PMC8036466; doi:10.3390/ijms22073580)
Supplement: Supplementary file 1 [file ijms-22-03580-s001.zip]

Archive with 2 entries (2 files):
- Supplementary files/Supplementary figures S1 and S2 and S3_revised.docx
- Supplementary files/Supplementary Material and Methods.docx
